# Supplementary material for: Practice and perspectives in the validation of resource management models
Source: Nat Commun. 2018 Dec 18;9:5359. doi: 10.1038/s41467-018-07811-9 (PMC6299083; doi:10.1038/s41467-018-07811-9)
Supplement: Supplementary file 4 — Supplementary Data 1 [file 41467_2018_7811_MOESM4_ESM.xlsx]

## Sheet: Figure 1
Rank	METHODS		EMISSIONS AND ENERGY		AGRICULTURE AND HYDROLOGY		ECOSYSTEMS
	Word	Point estimate	Word	Point estimate	Word	Point estimate	Word	Point estimate
1	data	0.0126597	simul	0.00910745	soil	0.0193091	predict	0.0172195
2	system	0.0107641	concentr	0.00888384	water	0.0157887	speci	0.0134528
3	evalu	0.00917031	flow	0.00796145	simul	0.0128967	data	0.0125097
4	test	0.00877754	system	0.00758877	data	0.0116551	forest	0.00923314
5	method	0.00852138	measur	0.00737448	predict	0.0102924	variabl	0.00705407
6	simul	0.00789808	predict	0.00694124	calibr	0.00916815	estim	0.00704341
7	develop	0.0074427	data	0.00678751	measur	0.00666225	tree	0.00701677
8	process	0.00705562	experiment	0.00667105	observ	0.00660547	area	0.00652662
9	base	0.00634978	wind	0.00634961	estim	0.00645784	distribut	0.00647867
10	propos	0.00619893	develop	0.00609805	crop	0.00644649	popul	0.0059672
11	applic	0.00504624	condit	0.00591171	paramet	0.00629507	growth	0.00575408
12	estim	0.00501778	air	0.00554368	climat	0.00570077	habitat	0.0052586
13	paramet	0.00494663	energi	0.00545983	hydrolog	0.00565156	develop	0.00519466
14	assess	0.00467624	water	0.00534803	area	0.005591	sampl	0.00497622
15	inform	0.00463071	test	0.00519429	yield	0.00531845	site	0.00471516
16	network	0.00434324	valid	0.00491013	river	0.00454246	spatial	0.00443812
17	set	0.00421801	temperatur	0.00477503	field	0.00440997	assess	0.0040705
18	design	0.00413263	process	0.00457937	flow	0.00440997	stand	0.00405451
19	problem	0.00397609	compar	0.00433247	spatial	0.00440618	evalu	0.00393197
20	techniqu	0.00396755	power	0.00430918	evalu	0.00439104	rang	0.00392132
21	structur	0.00392486	oper	0.00426725	region	0.00433426	method	0.00389468
22	statist	0.00390778	heat	0.00425327	valu	0.00408821	base	0.0038414
23	provid	0.00377117	numer	0.00411818	manag	0.00400872	ecolog	0.00370821
24	time	0.00374271	emiss	0.00394581	increas	0.00388002	regress	0.00367624
25	comput	0.00373132	method	0.00394115	catchment	0.00377024	manag	0.00360698
26	predict	0.00370002	rate	0.00390389	runoff	0.00377024	plant	0.00347911
27	valid	0.00361179	transport	0.00389923	period	0.00373996	test	0.00347378
28	requir	0.00357194	design	0.00387593	variabl	0.00372103	rate	0.00346313
29	tool	0.0034524	paramet	0.00387593	time	0.00370211	compar	0.00341518
30	algorithm	0.00340686	control	0.00362437	compar	0.00370211	measur	0.00331395
31	case	0.0033784	base	0.00359176	error	0.00369832	observ	0.00328198
32	appli	0.00327594	experi	0.00352655	land	0.00369075	effect	0.00327133
33	import	0.00322471	obtain	0.00340542	develop	0.0036529	level	0.00321272
34	measur	0.00321333	evalu	0.00327499	condit	0.00361126	potenti	0.0031701
35	uncertainti	0.00319625	calcul	0.00318181	surfac	0.00358855	environment	0.0031328
36	complex	0.00314786	investig	0.00300013	product	0.00358476	select	0.0031328
37	dynam	0.00311371	surfac	0.0029815	sediment	0.00354312	import	0.00297297
38	framework	0.00309094	time	0.00297684	chang	0.00342956	region	0.0028824
39	select	0.00306248	effect	0.00297218	watersh	0.00340307	individu	0.00282912
40	effect	0.00298563	effici	0.00295355	temperatur	0.00333871	densiti	0.00281313
41	distribut	0.00296286	sourc	0.00294889	base	0.00333493	biomass	0.00278117
42	function	0.00294294	pollut	0.00292094	year	0.00331222	fish	0.00275986
43	discuss	0.00294294	load	0.00291162	assess	0.00321758	age	0.00273322
44	improv	0.00283194	field	0.00291162	scale	0.00306995	relationship	0.00271191
45	integr	0.00282625	dynam	0.00291162	process	0.00301696	increas	0.00271191
46	qualiti	0.00281487	solut	0.00288833	rainfal	0.00297911	pattern	0.00270125
47	implement	0.00276079	increas	0.00286969	input	0.00296018	determin	0.00268527
48	support	0.00274087	equat	0.00285106	total	0.00294504	independ	0.00268527
49	manag	0.0026811	veloc	0.00282311	site	0.00293368	fit	0.0026533
50	error	0.00267825	plant	0.00277652	season	0.00288447	valid	0.0026533

## Sheet: Figure 2
Rank	METHODS		HYDROLOGY AND CLIMATE CHANGE		AGRICULTURE AND HYDROLOGY		ECOSYSTEMS
	Word	Point estimate	Word	Point estimate	Word	Point estimate	Word	Point estimate
1	scenario	0.014591	climat	0.0232539	water	0.0240268	predict	0.0228803
2	simul	0.0129125	water	0.0173904	soil	0.0210896	speci	0.0141253
3	system	0.0110014	chang	0.0161375	simul	0.0163901	forest	0.0137751
4	data	0.0109498	scenario	0.0153357	crop	0.0131592	distribut	0.00951434
5	develop	0.0097877	increas	0.0151352	concentr	0.0116318	scenario	0.00898904
6	test	0.00769593	land	0.0148346	manag	0.0111032	data	0.00893067
7	process	0.00748933	impact	0.0129803	yield	0.0109269	climat	0.00840537
8	evalu	0.00736021	hydrolog	0.0103242	predict	0.010457	popul	0.00834701
9	base	0.00663713	flow	0.0100736	scenario	0.00857717	variabl	0.00764661
10	assess	0.00624976	futur	0.0100736	measur	0.00822471	growth	0.00758824
11	method	0.00508766	river	0.00997339	data	0.00751979	chang	0.00700457
12	design	0.00490689	simul	0.00977293	field	0.00710858	estim	0.00677111
13	time	0.00488107	calibr	0.00952236	groundwat	0.00704984	tree	0.00665437
14	requir	0.0047003	watersh	0.0076681	plant	0.00704984	site	0.00607071
15	tool	0.00464865	load	0.00756787	observ	0.00693235	ecosystem	0.00583724
16	applic	0.00457117	period	0.00741753	condit	0.00634491	ecolog	0.00560378
17	propos	0.00454535	runoff	0.00696649	agricultur	0.00622742	region	0.00519521
18	energi	0.00413216	area	0.0066658	evalu	0.00581622	habitat	0.00496174
19	inform	0.00413216	sediment	0.00656557	practic	0.00569873	condit	0.00496174
20	provid	0.00408051	temperatur	0.00651546	product	0.0055225	area	0.00420298
21	integr	0.00408051	region	0.00636511	nitrogen	0.00546376	potenti	0.00420298
22	case	0.00400304	lake	0.006315	calibr	0.00517004	manag	0.00414461
23	dynam	0.00397721	precipit	0.00616465	area	0.00493506	observ	0.00414461
24	set	0.00392556	catchment	0.00601431	irrig	0.00487632	rang	0.00414461
25	valid	0.00382227	spatial	0.00576373	valu	0.00470009	futur	0.00408624
26	oper	0.00382227	uncertainti	0.0056635	loss	0.00464134	suggest	0.00396951
27	manag	0.0036415	basin	0.00556327	rate	0.0045826	veget	0.00391115
28	appli	0.00351237	decreas	0.00546304	treatment	0.00434762	sensit	0.00385278
29	work	0.00346073	effect	0.00516235	valid	0.00423014	import	0.00385278
30	decis	0.00325413	data	0.00496189	experi	0.00405391	environment	0.00385278
31	problem	0.00312501	flood	0.00456097	qualiti	0.00405391	landscap	0.00379441
32	complex	0.00309918	discharg	0.00451085	paramet	0.00376019	compar	0.00373605
33	optim	0.00309918	variabl	0.00451085	system	0.00376019	respons	0.00373605
34	environment	0.00304754	annual	0.00446074	test	0.00376019	fish	0.00367768
35	comput	0.00304754	observ	0.00441062	emiss	0.00352521	rate	0.00367768
36	order	0.00302171	rainfal	0.00436051	total	0.00340772	conserv	0.00361931
37	network	0.00294424	project	0.00431039	reduc	0.00334898	stand	0.00361931
38	support	0.00291841	surfac	0.00426028	growth	0.00329024	stock	0.00356095
39	specif	0.00291841	base	0.00421016	fertil	0.00329024	paramet	0.00350258
40	implement	0.00284094	valid	0.00416005	increas	0.00329024	evalu	0.00344421
41	compar	0.00281512	urban	0.00405982	region	0.00329024	current	0.00332748
42	exist	0.00281512	reduc	0.0040097	compar	0.00329024	increas	0.00332748
43	effect	0.00268599	qualiti	0.00395959	rang	0.00317275	carbon	0.00332748
44	import	0.00263435	assess	0.00395959	applic	0.00317275	effect	0.00332748
45	measur	0.00263435	level	0.00385936	conserv	0.00317275	soc	0.00321075
46	control	0.00253105	stream	0.00350855	estim	0.00311401	biomass	0.00321075
47	analys	0.00253105	bv	0.00345844	transport	0.00311401	indic	0.00315238
48	improv	0.00250522	locat	0.00345844	effect	0.00311401	project	0.00315238
49	estim	0.00245357	season	0.00335821	china	0.00305526	error	0.00309401
50	polici	0.00245357	investig	0.00335821	level	0.00299652	measur	0.00303565

## Sheet: Figure 3
	FRACTION OF RESPONDENTS					NUMBER OF RESPONDENTS
QUESTION	Strongly disagree	Disagree	Neutral	Agree	Strongly agree	Strongly disagree	Disagree	Neutral	Agree	Strongly agree
1. The most important criterion for a model's validity is how well it represents reality.	0.047619	0.156463	0.129252	0.496599	0.170068	7	23	19	73	25
2. The most important criterion for a model's validity is how useful it is for a given purpose.	0.00684932	0.0753425	0.130137	0.383562	0.40411	1	11	19	56	59
3. A match between the model output and historical data is a strong indicator that the model can provide accurate projections of the future.	0.0816327	0.244898	0.258503	0.367347	0.047619	12	36	38	54	7
4. Multiple models can create the same output that matches with the historical data. Therefore, a model's validity cannot be linked to its replication of the past.	0.0625	0.319444	0.305556	0.236111	0.0763889	9	46	44	34	11
5. Models cannot provide accurate projections; therefore, we cannot use them for prediction purposes.	0.166667	0.527778	0.111111	0.138889	0.0555556	24	76	16	20	8
6. A model user, for instance a decision maker, finds a model credible if it can replicate the historical data.	0.0206897	0.117241	0.241379	0.586207	0.0344828	3	17	35	85	5
7. A decision maker finds a model credible if it is comprehensive and detailed.	0.0344828	0.213793	0.268966	0.406897	0.0758621	5	31	39	59	11
8. A decision maker finds a model credible if the uncertainties and critical assumptions are communicated well.	0.0275862	0.124138	0.2	0.462069	0.186207	4	18	29	67	27

## Sheet: Figure 4
	FRACTION OF RESPONDENTS					NUMBER OF RESPONDENTS
	Strongly disagree	Disagree	Neutral	Agree	Strongly agree	Strongly disagree	Disagree	Neutral	Agree	Strongly agree
1. If a model is used for exploring a variety of future scenarios, its validation does not need to be different from the validation of models used for prediction or projection purposes.	0.0676692	0.24812	0.293233	0.368421	0.0225564	9	33	39	49	3
2. The validation of models used for scenario exploration should be based on their output in a baseline scenario.	0.0833333	0.25	0.348485	0.310606	0.00757576	11	33	46	41	1
3. Model output is more important than the model structure (e.g. assumptions, relationships) for the validity of models used for scenario exploration.	0.222222	0.562963	0.133333	0.0814815	0	30	76	18	11	0
4. The validation of models used for scenario exploration should be based on the resulting scenario ensemble.	0.0223881	0.119403	0.514925	0.291045	0.0522388	3	16	69	39	7
5. Model structure is more important than the model output for the validity of models used for scenario exploration.	0.0441176	0.213235	0.338235	0.338235	0.0661765	6	29	46	46	9

## Sheet: Supplementary Fig 1
	Number of validation publications	total number of modelling publications	Percentage of validation publications in total modeling pub.
1980	10	3457	0.289268
1981	21	3928	0.534623
1982	21	4840	0.433884
1983	21	5510	0.381125
1984	26	6022	0.43175
1985	31	6705	0.462342
1986	24	7456	0.321888
1987	45	7698	0.584567
1988	44	8434	0.521698
1989	44	9299	0.473169
1990	27	10135	0.266404
1991	52	10451	0.49756
1992	48	11823	0.405988
1993	42	13380	0.313901
1994	48	15985	0.300282
1995	75	17038	0.440193
1996	87	21490	0.404839
1997	110	23096	0.476273
1998	82	23247	0.352734
1999	101	25074	0.402808
2000	134	27743	0.483005
2001	145	29586	0.490097
2002	171	32909	0.519615
2003	172	39897	0.43111
2004	203	42129	0.481853
2005	256	53131	0.481828
2006	318	61212	0.519506
2007	418	69550	0.601006
2008	522	75934	0.687439
2009	616	94738	0.650214
2010	559	102400	0.545898
2011	782	106092	0.737096
2012	851	114414	0.74379
2013	871	115739	0.752555
2014	682	112692	0.605189
2015	789	111363	0.708494
2016	901	121629	0.740777
2017	1013	127170	0.796572

## Sheet: Supplementary Fig 2
Organization	Number of respondents
Academia/Research Institute	155
Industry	15
Governmental policy organization	25
Non-governmental policy organization	16
Other - organization	3
Modelling role	Number of respondents
Both	77
Developer	54
User	29
None	4
Experience level	Number of respondents
More than 10 years	80
5-10 years	36
2-5 years	34
Less than 2 years	14

## Sheet: Supplementary Fig 3
Modelling area	Number of responses
Other - area	25
Public health	16
Social dynamics	32
Economy and finance	53
Air	11
Demography	14
Climate	43
Transport	15
Urban development	14
Energy	51
Agriculture & ecosystems	57
Hydrology & water management	37

## Sheet: Supplementary Fig 4
	Comparison to historical data	Expert consultation	Peer review	Sensitivity analysis / Stress testing	Reality checks	Other - method
Hydrology & water management	1	0.5	0.40625	1	0.75	0.1875
Agriculture & ecosystems	0.933333	0.533333	0.577778	1	0.777778	0.2
Energy	0.820513	0.717949	0.487179	1	0.820513	0.128205
Urban development	0.818182	0.727273	0.363636	1	0.818182	0.272727
Transport	0.714286	0.642857	0.571429	1	0.928571	0.142857
Climate	0.939394	0.606061	0.575758	1	0.848485	0.212121
Demography	1	0.8	0.6	0.8	1	0.1
Air	0.888889	0.777778	0.555556	1	1	0.111111
Economy and finance	0.891892	0.621622	0.486486	1	0.864865	0.162162
Social dynamics	0.821429	0.571429	0.571429	0.714286	1	0.107143
Public health	1	0.357143	0.428571	0.928571	0.928571	0
Other - area	0.933333	0.6	0.733333	1	0.666667	0.0666667

## Sheet: Supplementary Fig 5
		QUESTION 1
		Strongly disagree	Disagree	Neutral	Agree	Strongly agree
QUESTION 2	Strongly disagree	0	0	0	0	1
	Disagree	1	3	0	6	1
	Neutral	1	1	0	12	5
	Agree	1	10	12	25	8
	Strongly agree	4	9	7	30	9

## Sheet: Supplementary Fig 6
		QUESTION 1
		Strongly disagree	Disagree	Neutral	Agree	Strongly agree
QUESTION 2	Strongly disagree	0	0	0	0	1
	Disagree	0	0	0	2	0
	Neutral	1	0	0	0	2
	Agree	0	3	5	8	5
	Strongly agree	1	4	2	11	6

[truncated: 7 more sheets: Supplementary Fig 7, Supplementary Fig 8, Supplementary Fig 9, Supplementary Fig 10, Supplementary Fig 11, Supplementary Table 3, Supplementary Table 4]
